# Supplementary material for: Copper and Zinc Levels in Commercial Marine Fish from Setiu, East Coast of Peninsular Malaysia
Source: Toxics. 2022 Jan 24;10(2):52. doi: 10.3390/toxics10020052 (PMC8876149; doi:10.3390/toxics10020052)
Supplement: Supplementary file 1 [file toxics-10-00052-s001.zip]

Archive with 1 entries (1 files):
- toxics-1539109-supplementary.pdf
